# Supplementary material for: Bioremediation of Petroleum-Contaminated Soils with Biosurfactant-Producing Degraders Isolated from the Native Desert Soils
Source: Microorganisms. 2022 Nov 15;10(11):2267. doi: 10.3390/microorganisms10112267 (PMC9694877; doi:10.3390/microorganisms10112267)
Supplement: Supplementary file 1 [file microorganisms-10-02267-s001.zip]

Archive with 1 entries (1 files):
- microorganisms-2015915-supplementary.pdf
